# Supplementary material for: Haplotype-resolved reference genomes of the sea turtle clade unveil ultra-syntenic genomes with hotspots of divergence
Source: Gigascience. 2025 Sep 18;14:giaf105. doi: 10.1093/gigascience/giaf105 (PMC12448945; doi:10.1093/gigascience/giaf105)
Supplement: giaf105_giaf105_Supplemental_Files [file giaf105_giaf105_supplemental_files.zip]

Archive with 2 entries (2 files):
- Supp_Tables_S2_S5.xlsx
- Turtle_SuppMat - Revision 1.pdf
